# Supplementary material for: A New and Effective Method to Trace Tibetan Chicken by Amino Acid Profiling
Source: Foods. 2023 Feb 18;12(4):876. doi: 10.3390/foods12040876 (PMC9957330; doi:10.3390/foods12040876)
Supplement: Supplementary file 1 [file foods-12-00876-s001.zip]

Archive with 1 entries (1 files):
- foods-2172667-supplementary.pdf
